# Supplementary material for: Cellular Injuries in Cronobacter sakazakii CIP 103183T and Salmonella enterica Exposed to Drying and Subsequent Heat Treatment in Milk Powder
Source: Front Microbiol. 2018 Mar 13;9:475. doi: 10.3389/fmicb.2018.00475 (PMC5859370; doi:10.3389/fmicb.2018.00475)
Supplement: TABLE S1 — Logarithmic inactivation corresponding to unculturable percentage for each bacterium and each treatment condition. [file Table_1.XLSX]

## Sheet: ST1
					Heat treatment
					0.58								0.25
	Drying				90°C				100°C				90°C				100°C
	0.58		0.25		30 s		120 s		30 s		120 s		30 s		120 s		30 s		120 s
	Mean	SD	Mean	SD	Mean	SD	Mean	SD	Mean	SD	Mean	SD	Mean	SD	Mean	SD	Mean	SD	Mean	SD
Cronobacter sakazakii	-0.675835	0.137913	-0.450792	0.125536	-0.665131	0.214813	-2.97673	0.422236	-1.49004	0.359318	-3.87491	0.368769	-0.839045	0.0620844	-1.45422	0.246115	-1.28378	0.53438	-2.6617	0.370194
Salmonella Typhimurium	-0.64264	0.510367	-0.596827	0.058025	-0.896508	0.419691	-2.58127	0.894139	-1.27878	0.465755	<-5		-0.519454	0.416685	-1.14406	0.242347	-0.812698	0.292986	-2.48987	0.390284
Salmonella Senftenberg	-1.21973	0.396311	-0.688112	0.533808	-1.37975	0.394209	-3.46366	0.574344	-1.88215	0.680462	<-5		-1.38681	0.943512	-2.10301	0.584123	-1.80354	0.868511	-2.06869	1.07498
